# Supplementary material for: Mating strategy does not affect the diversification of abdominal chemicals in Heliconiini butterflies
Source: Chemoecology. 2025 Apr 17;35(2):73–87. doi: 10.1007/s00049-025-00417-w (PMC12125040; doi:10.1007/s00049-025-00417-w)
Supplement: Supplementary file 2 — Supplementary file2 (XLSX 273 KB) [file 49_2025_417_MOESM2_ESM.xlsx]

## Sheet: Supplementary Table 3
Supp. Table 3. Full dataset of detected compounds after merging all subsets (see Supplementary Information 2). Each compound has a UID (Unique Identifier) comprised of four values, indicating its two most prominent m/z fragments, their ratio, and their retention index (RI), the latter used to validate compound identification. The two top ions and the RI (rounded to the nearest integer) are also r…
old-UID	70-55-98-611-77	99-57-81-340-05	55-53-4-328-16	108-55-66-351-88	67-55-48-623-74	95-69-58-355-82	67-55-44-654-83	98-70-86-397-93	91-65-21-415-43	90-59-19-625-09	93-91-49-443-07	57-55-17-494-82	109-81-76-494-17	59-55-51-501-19	79-59-48-827-33	57-56-56-848-66	95-67-17-589-81	79-77-29-596-30	117-90-47-600-57	138-124-55-814-80	67-55-74-970-19	70-55-75-650-66	68-59-67-976-92	59-56-16-663-20	120-92-75-663-63	82-67-97-1002-29	71-56-53-675-36	57-56-11-1004-75	67-57-62-743-75	85-57-64-759-97	82-67-90-1103-90	72-71-51-760-11	94-68-46-840-09	68-67-73-1147-23	179-69-41-820-54	57-55-7-1179-09	57-55-22-835-12	107-91-24-834-82	59-55-24-869-59	83-82-50-866-59	119-91-30-966-01	82-67-84-1025-96	135-91-9-998-20	114-68-66-1010-10	121-95-73-1013-14	107-91-74-1041-44	119-91-25-1054-36	123-81-57-1061-22	121-93-38-1416-05
ion1	70	99	55	108	67	95	67	98	91	90	93	57	109	59	79	57	95	79	117	138	67	70	68	59	120	67	71	57	67	85	82	72	94	68	179	57	57	107	59	83	119	82	135	114	121	107	119	123	121
ion2	55	57	53	55	55	69	55	70	65	59	91	55	81	55	59	56	67	77	90	124	55	55	59	56	92	82	56	56	57	57	67	71	68	67	69	55	55	91	55	82	91	67	91	68	95	91	91	81	93
rounded_RI	979	987	988	993	994	995	1009	1021	1032	1044	1049	1075	1081	1085	1095	1105	1119	1135	1146	1170	1171	1174	1174	1181	1181	1188	1188	1189	1230	1236	1236	1240	1271	1273	1276	1279	1282	1287	1303	1306	1371	1386	1391	1400	1401	1421	1430	1435	1441
extra_info	na	na	na	na	110-137	na	110-137	na	120	na	na	na	na	na	na	na	na	na	na	151	82-96-123	na	94	83-101-116-141	152	71	84-89	72-127	82	69-84-103	na	na	na	71-85-83	107	na	na	na	na	67	na	69-55-97	na	na	136-176	na	na	na	161-176
UID	70-55-98-611.77	99-57-81-340.05	55-53-4-328.16	108-55-66-351.88	67-55-994	95-69-58-355.82	67-55-1009	98-70-86-397.93	91-65-21-415.43	90-59-19-625.09	93-91-49-443.07	57-55-17-494.82	109-81-76-494.17	59-55-51-501.19	79-59-1095	57-56-1105	95-67-17-589.81	79-77-29-596.30	117-90-47-600.57	138-124-1170	67-55-1171	70-55-75-650.66	68-59-1174	59-56-16-663.20	120-92-75-663.63	82-67-1188	71-56-53-675.36	57-56-1189	67-57-62-743.75	85-57-64-759.97	82-67-90-1103.90	72-71-51-760.11	94-68-46-840.09	68-67-1273	179-69-41-820.54	57-55-7-1179.09	57-55-22-835.12	107-91-24-834.82	59-55-24-869.59	83-82-50-866.59	119-91-30-966.01	0	135-91-9-998.20	114-68-66-1010.10	121-95-73-1013.14	107-91-74-1041.44	119-91-25-1054.36	123-81-57-1061.22	121-93-1441
ID	na	na	Octen-3-one	Sulcatone	beta-Myrcene	2-Methyl-2-heptene-6-ol	2-methyl-2-vinyl-5-isopropyltetrahydrofuran	4-hydroxycyclopent-2-en-1-one	Phenylacetaldehyde	na	(E)-β-Ocimene	3-Nonanone	O-Guaiacol	cis-Linalool_oxide	(E)-2,3-Epoxy-2,6-dimethyl-6,8-nonadien?	Nonanal	na	(E)-epoxy-Ocimene	Benzylcyanide	2-sec-Butyl-3-methoxypyrazine	na	1-Decen-3-one	Epoxylinalool	na	na	Z-3-Hexenylisobutyrate	Hexyl_butyrate	3-Decanone	Z-3-Hexenyl_2-methylbutanoate	Hexyl-3-methylbutyrate	Z-3-Hexenylisovalerate	na	(Z)-Linalool_oxide_acetate	na	Dihydroedulan_II	na	3-Undecanone	na	na	na	na	na	GC-EAD_active_compound	na	Dihydro-γ-ionone	na	na	Dihydro-β-Ionol	Dihydro-β-Ionone
RTavg	10.196	5.668	5.469	5.865	10.396	5.93	10.914	6.632	6.924	10.418	7.384	8.247	8.236	8.353	13.789	14.144	9.83	9.938	10.01	13.58	16.17	10.844	16.282	11.053	11.061	16.705	11.256	16.746	12.396	12.666	18.398	12.669	14.001	19.12	13.676	19.652	13.919	13.914	14.493	14.443	16.1	0	16.637	16.835	16.886	17.357	17.573	17.687	23.601
Ant1G	0	0	0	0	0	0	0	8.414	0	0	0	0	0	0	0	0	0	0	0	0	0	0	0	0	0	0	0	0	0	0	0	0	0	0	0	0	0	0	0	0	0	0.718	0	0.187	0	0	0	0	0.208
Aoe1G	0	0	0.808	0	0	0	0	14.393	0	0	3.793	0	0	0	0	0	0	0	0	0	0	0.994	0	0	0	0	0	42.73	0	0	0	0	0	0	0	0	0	0	0	0	0	0	0	0	0	0	0	0	3.949
Aoe2G	0	0	2.66	0	0	0	0	0	0	0	0	0	0.783	0	0	0	0	0	0	0	0	4.172	0	0	0	0	0	1.904	0	0	0	0	0	0	0	0	0	0	0	0	0	0	0	0	0	0	0	0	0
Aoe3G	0	0	0.652	0	0	0	0	1.899	0	0	0.965	0	0	0	0	0	0	0	0	0	0	0.575	0	0	0	0	0	45.695	0	0	0	0	0	0	0	0	0	0	0	0	0	0	0	0	0	0	0	0	1.885
Att12G	0	0	0	0	0	0	0	0	0	0.987	26.171	0	0	0	0	0	0	0	0	0	0	0	0	0	0	0	0	0	0	0	0	0	0	0	0	0	0	0	0	0	0	0	0	0	0	0	0	0	0
Att1G	0	0	0	0	0	0	0	0	0	0	36.219	0	0	0	0	0	0	0	0	0	0	0	0	0	0	0	0	0	0	0	0	0	0	0	0	0	0	0	0	0	0	0	0	0	0	0	0	0	0
Att3G	0	0	0	0	0	0	0	0	0	0.788	38.295	0	0	0	0	0	0	0	0	0	0	0	0	0	0	0	0	0	0	0	0	0	0	0	0	0	0	0	0	0	0	0	0	0	0	0	0	0	0
Att4G	0	0	0	0	0	0	0	0	0	0	38.108	0	0	0	0	0	0	0	0	0	0	0	0	0	0	0	0	0	0	0	0	0	0	0	0	0	0	0	0	0	0	0	0	0	0	0	0	0	0
Att5G	0	0	0	0	0	0	0	0	0	0	19.604	0	0	0	0	0	0	0	0	0	0	0	0	0	0	0	0	0	0	0	0	0	0	0	0	0	0	0	0	0	0	0	0.148	0	0	0	0	0	0
Ava1G	0	0	0	10.751	0	0.223	0	0	0	0	0	0	0	0.599	0	0	0.209	0	0	0	0	0	0	0	0.209	0	0	0	0	0	0	0	0.475	0	0	0	0	0	0	0	0	0	0	0	0	0	0	0	0
Ava2G	0	0	0	5.991	0	0.44	0	0	0	0	0	0	0	0.399	0	0	0	0	0	0	0	0	0	0	0	0	0	0	0	0	0	0	0.295	0	0	0	0	0	0	0	0	0	0	0	0	0	0	0	0
Ava3G	0	0	0	12.987	0	0.252	0	0	0	0	0	0	0	0.464	0	0	0.202	0	0	0	0	0	0	0	0	0	0	0	0	0	0	0	0.529	0	0	0	0	0	0	0	0	0	0	0	0	0	0	0	0
Ava4G	0	0	0	7.318	0	0.267	0	0	0	0	0	0	0	0.369	0	0	0	0	0	0	0	0	0	0	0	0	0	0	0	0	0	0	0.242	0	0	0	0	0	0	0	0	0	0	0	0	0	0	0	0
Ava5G	0	0	0	5.165	0	0	0	0	0	0	0	0	0	0.358	0	0	0	0	0	0	0	0	0	0	0.205	0	0	0	0	0	0	0	0	0	0	0	0	0	0	0	0	0	0	0	0	0	0	0	0
Bur1G	0	0	0	0	0	0	0	0	0	0	0	0	0	0	0	0	0	0	0	0.887	0	0	0	0	0	0	0	0	0	0	0	0	0	0	0	0	0	0	0	0	0	0	6.842	0	0	0	0	0	0
CAM040012G	0	0	0	0	0	0	0	0	0	0	0	0	0	0	0	0	0	0	3.262	3.561	0	0	0	0	0	0	0	0	0	0	0	0	0	0	0	0	0	0	0	0	0	0	3.402	0	0	0	0	0	0
CAM040013G	0	0	0	0	0	0	0	0	0	0	0	0	0	0	0	0	0	0	4.376	0	0	0	0	0	0	0	0	0	0	0	0	0	0	0	0	0	0	0	0	0	0	0	4.235	0	0	0	0	0	0
CAM040014G	0	0	0	0	0	0	0	0	0	0	0	0	0	0	0	0	0	0	2.044	0	0	0	0	0	0	0	0	0	0	0	0	0	0	0	0	0	0	0	0	0	0	0	2.048	0	0	0	0	0	0
CAM040034G	0	0	0	0	0	0	0	0	0	0	0	0	0	0	0	0	0	0	3.426	1.908	0	0	0	0	0	0	0	0	0	0	0	0	0	0	0	0	0	0	0	0	0	0	3.71	0	0	0	0	0	0
CAM040035G	0	0	0	0	0	0	0	0	0	0	0	0	0	0	0	0	0	0	1.971	0	0	0	0	0	0	0	0	0	0	0	0	0	0	0	0	0	0	0	0	0	0	0	0.759	0	0	0	0	0	0
CAM040036G	0	0	0	0	0	0	0	0	0	0	0	0	0	0	0	0	0	0	0.759	0.71	0	0	0	0	0	0	0	0	0	0	0	0	0	0	0	0	0	0	0	0	0	0	1.606	0	0	0	0	0	0
CAM040609G	0	0	0	0	0	0	0	0	0	0	1.309	0	0	0	0	0	0	0	0	0	0	0	0	0	0	0	0	0	0	0	0	0	0	0	0	0	0	0.442	0	0	0.545	0	1.491	0	0	0	0.286	0.272	6.511
CAM040610G	0	0	0	0	0	0	0	0	0	0	0.521	0	0	0	0	0	0	0	0	0	0	0	0	0	0	0	0	0	0	0	0	0	0	0	0.392	0	0	0.259	0	0	0.272	0	4.929	0	0	0	0.539	0.312	3.364
CAM040611G	0	0	0	0	0	0	0	0	0	0	0.832	0	0	0	0	0	0	0	0	0	0	0	0	0	0	0	0	0	0	0	0	0	0	0	0	0	0	0	0	0	0	0	1.536	0	0	0	0.416	0	2.751
CAM040615G	0	0	0	0	0	0	0	0	0	0	1.358	0	0	0	0	0	0	0	0	0	0	0	0	0	0	0	0	0	0	0	0	0	0	0	0.781	0	0	0.41	0	0	0.411	0	6.492	0	0	0.457	0.248	0.604	5.135
CAM040616G	0	0	0	0	0	0	0	0	0	0	2.401	0	0	0	0	0	0	0	0	0	0	0	0	0	0	0	0	0	0	0	0	0	0	0	0	0	0	0.201	0	0	0.199	0	3.002	0.235	0	0	0	0	4.52
CAM040617G	0	0	0	0	0	0	0	0	0	0	2.087	0	0	0	0	0	0	0	0	0	0	0	0	0	0	0	0	0	0	0	0	0	0	0	0.336	0	0	0	0	0	0	0	6.675	0	0	0.235	0	0	2.686
Cha2G	0	0	0	0	0	0	0	0	0	0	0	0	0	0	0	0	0	0	0	0	0	0	0	0	0	0	0	0	0	0	0	0	0	0	0	0	0	0	0	0	0	0	0	0	0	0	0	0	0
Cha3G	0	0	0	0	0	0	0	0	0	0	0	0	0	0	0	0	0	0	0	0	0	0	0	0	0	0	0	0	0	0	0	0	0	0	0	0	0	0	0	0	0	0	0	0	0	0	0	0	0
Cha4G	0	0	0	0	0	0	0	0	0	0	0	0	0	0	0	0	0	0	0	0	0	0	0	0	0	0	0	0	0	0	0	0	0	0	0.33	0	0	0	0	0.742	0	0.263	0.513	0	0	0	0	0	0
Cha5G	0	0	0	0	0	0	0	0	0	0	1.11	0	0	0	0	0	0	0	0	0	0	0	0	0	0	0	0	0	0	0	0	0	0	0	0	0	0	0	0	0	0	0	0.5	0	0	0	0	0	0
Cha6G	0	0	0	0	0	0	0	0	0	0	0	0	0	0	0	0	0	0	0	0	0	0	0	0	0	0	0	0	0	0	0	0	0	0	0	0	0	0	0	0.434	0	0	0	0	0	0	0	0	0
Dem2G	0	0	0	0	1.316	0	0.766	0	0	0	0	0	0	0	1.268	0	0	0.566	0	0	0	0	0	0	0	0	0	0	0	0	0	0	0	0	0	0	0	0	0	0	0	0	6.681	0	0	0	0	0	1.987
Dem3G	0	0	0	0	0	0	0	0	0	0	0	0	0	1.406	0.57	0	0	0	0	0	0	0	0	0	0	0	0	0	0	0	0	0	0	0	0	0	0	0	0	0	0	0	8.812	0	0	0	0	0	0.908
Dem4G	0	0	0	0	0.882	0	1.182	0	0	0	0	0	0	0	1.217	0	0	0.618	0	0	0	0	0	0	0	0	0	0	0	0	0	0	0	0	0	0	0	0	0	0	0	0	4.349	0	0.793	0	0	0	2.474
Diu1G	0	0	0	18.974	0	0	0	0	0	0	0	0	0	0	0	0	0	0	0	0	0	0	0	0	0	0	0	0	0	0	0	0	0	0	0	0	0	0	0	0	0	0	0	0	0	0	0	0	0
Diu2G	0	0	0	21.208	0	0	0	0	0	0	0	0	0	0	0	0	0	0	0	0	0	0	0	0	0	0	0	0	0	0	0	0	0	0	0	0	0	0	0	0	0	0	0	0	0	0	0	0	0
Diu3G	0	0	0	10.687	0	0	0	0	0	0	0	0	0	0	0	0	0	0	0	0	0	0	0	0	0	0	0	0	0	0	0	0	0	0	0	0	0	0	0	0	0	0	0	0	0	0	0	0	0
Diu4G	0	0	0	20.178	0	0	0	0	0	0	0	0	0	0	0	0	0	0	0	0	0	0	0	0	0	0	0	0	0	0	0	0	0	0	0	0	0	0	0	0	0	0	0	0	0	0	0	0	0
Diu5G	0	0	0	20.031	0	0	0	0	0	0	0	0	0	0	0	0	0	0	0	0	0	0	0	0	0	0	0	0	0	0	0	0	0	0	0	0	0	0	0	0	0	0	0	0	0	0	0	0	0
Diu6G	0	0	0	3.344	0	0.909	0	0	0	0	0	0	0	0	0	0	0	0	0	0	0	0	0	0	0	0	0	0	0	0	0	0	0	0	0	0	0	0	0	0	0	0	0	0	0	0	0	0	0
Diu7G	0	0	0	13.445	0	0	0	0	0	0	0	0	0	0	0	0	0	0	0	0	0	0	0	0	0	0	0	0	0	0	0	0	0	0	0	0	0	0	0	0	0	0	0	0	0	0	0	0	0
Diu8G	0	0	0	24.655	0	0	0	0	0	0	0	0	0	0	0	0	0	0	0	0	0	0	0	0	0	0	0	0	0	0	0	0.236	0	0	0	0	0	0	0	0	0	0	0	0	0	0	0	0	0
Diu9G	0	0	0	12.38	0	0	0	0	0	0	0	0	0	0	0	0	0	0	0	0	0	0	0	0	0	0	0	0	0	0	0	0	0	0	0	0	0	0	0	0	0	0	0	0	0	0	0	0	0
Dju1G	0	0.698	0	0.4	0	0	0	0	0	0	0	0	0.454	0	0	0	0	0	0	0	0	0	0	0	0	0	0	0	0	0	0	0	0	0	0	0	0	0	0	0	0	0	0	0	0	0	0	0	0
Dju2G	0	2.323	0	0.541	0	0	0	0	0	0	0	0	0	0	0	0	0	0	0	0	0	0	0	0	0	0	0	0	0	0	0	0	0	0	0	0	0	0	0	0	0	0	0	0	0	0	0	0	0
Dju3G	0	0	0	0.318	0	0	0	0	0	0	0	0	0.343	0	0	0	0	0	0	0	0	0	0	0	0	0	0	0	0	0	0	0	0	0	0	0	0	0	0	0	0	0	0	0	0	0	0	0	0
Dor2G	0	0	1.822	1.153	0	0	0	0	0	0	0	0	0	0	0	0	0	0	0	0	0	0.65	0	0	0	0	0	0	0	0	0	0	0	0	0	0	0	0	0	0	0	0	0	0	0	0	0	0	0
Dor3G	0	0	2.5	2.479	0	0	0	0	0	0	0	0	0	0	0	0	0	0	0	0	0	0.989	0	0	0	0	0	0	0	0	0	0	0	0	0	0	0	0	0	0	0	0	0	0	0	0	0	0	0
Dor4G	0	0	2.345	0.939	0	0	0	0	0	0	0	0	0	0	0	0	0	0	0	0	0	1.069	0	0	0	0	0	0	0	0	0	0	0	0	0	0	0	0	0	0	0	0	0	0	0	0	0	0	0
Dph1G	0	0	0	0	0	0	0	0	0	0	81.878	0	0	0	0	0	0	0	0	0	0	0	0	0	0	0	0	0	0	0	0	0	0	0	0	0	0	0	0	0	0	0	0	0	0	0	0	0	0
Dph2G	0	0	0	0	0	0	0	0	0	0	78.22	0	0	0	0	0	0	0	0	0	0	0	0	0	0	0	0	0	0	0	0	0	0	0	0	0	0	0	0	0	0	0	0	0	0	0	0	0	0
Dph3G	0	0	0	0	0	0	0	0	0	0	47.605	0	0	0	0	0	0	0	0	0	0	0	0	0	0	0	0	0	0	0	0	0	0	0	0	0	0	0	0	0	0	0	0	0	0	0	0	0	0
Dph4G	0	0	0	0	0	0	0	0	0	0	72.487	0	0	0	0	0	0	0	0	0	0	0	0	0	0	0	0	0	0	0	0	0	0	0	0	0	0	0	0	0	0	0	0	0	0	0	0	0	0
Eal1G	0	0	0	0	0	0	0	0	0	0	4.395	0	0	0	0	0	0	2.205	0	0	0	0	0	0	0	0	0	0	0	0	0	0	0	0	0	0	0	0	0.904	0	0	0	0	0	0	0	0	0	0
Eal2G	0	0	0	0	0	0	0	0	0	0	15.987	0	0	0	0	0	0	2.8	0	0	0	0	0	0	0	0	0	0	0	0	0	0	0	0	0	0	0	0	0	0	0	0	0	0	0	0	0	0	0
Eal3G	0	0	0	0	0	0	0	0	0	0	2.052	0	0	0	0	0	0	1.849	0	0	0	0	0	0	0	0	0	0	0	0	0	0	0	0	0	0	0	0	0	0	0	0	0	0	0	0	0	0	0
Eal4G	0	0	0	0	0	0	0	0	0	0	1.829	0	0	0	0	0	0	1.099	0	0	0	0	0	0	0	0	0	0	0	0	0	0	0	0	0	0	0	0	0	0	0	0	0	0	0	0	0	0	0
Eal5G	0	0	0	0	0	0	0	0	0	0	4.621	0	0	0	0	0	0	0.7	0	0	0	0	0	0	0	0	0	0	0	0	0	0	0	0	0	0	0	0	0.27	0	0	0	0	0	0	0	0	0	0
Eal6G	0	0	0	0	0	0	0	0	0	0	3.279	0	0	0	0	0	0	0.814	0	0	0	0	0	0	0	0	0	0	0	0	0	0	0	0	0	0	0	0	0	0	0	0	0	0	0	0	0	0	0
EalF1G	0	0	0	0	0	0	0	0	0	0	3.398	0	1.112	0	0	0	0	1.787	0	0	0	0	0	0	0	0	0	0	0	0	0	0	0	0	0	0	0	0	0	0	0	0	0	0	0	0	0	0	0
EisF1G	0	0	0	0	0	0	0	0	0	0	0.258	0	0	0	0	0	0	0	0	0	0	0	0	0	0	0	0	0	0	0	0	0	0	0	0	0	0	0	0	0	0	0	0	0	0	0	0	0	0
Ele269	0	0	0	0	0	0	0	0	0	0	49.831	0	0	0	0	0	0	0	0	0	0	0	0	0	0	0	0	0	0	0	0	0	0	0	0	0	0	0	0	0	0	0	0	0	0	0	0	0	0
Ele283	0	0	0	0	0	0	0	0	0	0	69.262	0	0	0	0	0	0	0	0	0	0	0	0	0	0	0	0	0	0	0	0	0	0	0	0	0	0	0	0	0	0	0	0	0	0	0	0	0	0
Ele284	0	0	0	0	0	0	0	0	0	0	77.094	0	0	0	0	0	0	0	0	0	0	0	0	0	0	0	0	0	0	0	0	0	0	0	0	0	0	0	0	0	0	0	0.179	0	0	0	0	0	0
Ele285	0	0	0	0	0	0	0	0	0	0	78.18	0	0	0	0	0	0	0	0	0	0	0	0	0	0	0	0	0	0	0	0	0	0	0	0	0	0	0	0	0	0	0	0	0	0	0	0	0	0
Ele286	0	0	0	0	0	0	0	0	0	0	79.236	0	0	0	0	0	0	0	0	0	0	0	0	0	0	0	0	0	0	0	0	0	0	0	0	0	0	0	0	0	0	0	0	0	0	0	0	0	0
Ele287	0	0	0	0	0	0	0	0	0	0	82.195	0	0	0	0	0	0	0	0	0	0	0	0	0	0	0	0	0	0	0	0	0	0	0	0	0	0	0	0	0	0	0	0	0	0	0	0	0	0
Ele288	0	0	0	0	0	0	0	0	0	0	83.187	0	0	0	0	0	0	0	0	0	0	0	0	0	0	0	0	0	0	0	0	0	0	0	0	0	0	0	0	0	0	0	0.133	0	0	0	0	0	0
Ele289	0	0	0	0	0	0	0	0	0	0	68.243	0	0	0	0	0	0	0	0	0	0	0	0	0	0	0	0	0	0	0	0	0	0	0	0	0	0	0	0	0	0	0	0	0	0	0	0	0	0
Ele290	0	0	0	0	0	0	0	0	0	0	88.544	0	0	0	0	0	0	0	0	0	0	0	0	0	0	0	0	0	0	0	0	0	0	0	0	0	0	0	0	0	0	0	0	0	0	0	0	0	0
Ely1G	0	0	0	0	0	0	0	0	0	0	0	0	1.199	0	0	0	0	0	0	0	0	0	0	0	0	0	0	0	0	0	0	0	0	0	0	0	0	0	0	0	0	0	0	0	0	0	0	0	0
Ely2G	0	0	0	0	0	0	0	0	0	0	0	0	0	0	0	0	0	0	0	0	0	0	0	0	0	0	0	0	0	0	0	0	0	0	0	0	0	0	0	0	0	0	0	0	0	0	0	0	0
Ely3G	0	0	0	0	0	0	0	0	0	0	0	0	0	0	0	0	0	0	0	0	0	0	0	0	0	0	0	0	0	0	0	0	0	0	0	0	0	0	0	0	0	0	0	0	0	0	0	0	0
Ely4G	0	0	0	0	0	0	0	0	0	0	0	0	0	0	0	0	0	0	0	0	0	0	0	0	0	0	0	0	0	0	0	0	0	0	0	0	0	0	0	0	0	0	0	0	0	0	0	0	0
Ely5G	0	0	0.331	0	0	0	0	0	0	0	0	0	0	0	0	0	0	0	0	0	0	0	0	0	0	0	0	0	0	0	0	0	0	0	0	0	0	0	0	0	0	0	0	0	0	0	0	0	0
Ely6G	0	0	0	0	0	0	0	0	0	0	0	0	0	0	0	0	0	0	0	0	0	0	0	0	0	0	0	0	0	0	0	0	0	0	0	0	0	0	0	0	0	0	0	0	0	0	0	0	0
Ely7G	0	0	0	0	0	0	0	0	0	0	0	0	0	0	0	0	0	0	0	0	0	0	0	0	0	0	0	0	0	0	0	0	0	0	0	0	0	0	0	0	0	0	0	0	0	0	0	0	0
Ely8G	0	0	0.22	0	0	0	0	0	0	0	0	0	0.846	0	0	0	0	0	0	0	0	0	0	0	0	0	0	0	0	0	0	0	0	0	0	0	0	0	0	0	0	0	0	0	0	0	0	0	0
ElyF1G	0	0	0	0	0	0	0	0	0	0	0	0	0.674	0	0	0	0	0	0	0	0	0	0	0	0.196	0	0	0	0	0	0	0	0	0	0	0	0	0	0	0	0	0	0	0	0	0	0	0	0
Era1G	0	0	0	0	0	0	0	0	0	0	3.607	0	0	0	0	0	0	0	0	0	0	0	0	0	0	0	0	0	0	1.131	0	0	0	0	0	0	2.86	0	0	0	0	0	0	0	0	0	0	0	0
Eta1G	0	0	0	0	0	0	0	0	0	0	0	0	0	0	0	0	0	0	0	0	0	0	0	0	0	0	0	0	0	0	0	0.538	0	1.798	0	0	0	0	0	0	0	0	0	0	0	0	0	0	0
Eta2G	0	0	0	0	0	0	0	0	0	0	0	0	0	0	0	0	0	0	0	0	0	0	0	0	0	0	0	0	0	0	0	0	0	4.745	0	0	0	0	0	0	0	0	0	0	0	0	0	0	0
Eta3G	0	0	0	0	0	0	0	0	0	0	0	0	13.532	0	0	0.566	0	0	0	0	0	0	1.218	0	0	0	0	0	0	0	2.129	0	0	2.616	0	0	0	0	0	0	0	0	0	0	0	0	0	0	0
Ety1G	0	0	0.386	0	0	0	0	0	0	0	1.554	0.271	0	0	0	0	0	0	0	0	0	0	0	0	0	0	0	0	0.437	0	0	0	0	0	0.217	0	7.622	0	0	0	0	0	0	0	0	0	0	0	0
Ety2G	0	0	0	0	0	0	0	0	0	0	1.875	0.217	0	0	0	0	0	0	0	0	0	0	0	0	0	0	0	0	0.188	0	0	0	0	0	0	0	5.257	0	0	0	0	0	0	0	0	0	0	0	0
Ety3G	0	0	0	0	0	0	0	0	0	0	8.87	0.245	0	0	0	0	0	0	0	0	0	0	0	0	0	0	0	0	0	0	0	0	0	0	0	0	4.495	0	0	0	0	0	0	0	0	0	0	0	0
Hcl11G	0	0	0	0	0	0	0	0	0	0	49.518	0	0	0	0	0	0	0	1.082	0	0	0	0	0	0	6.926	0	6.401	0	0	0	0	0	0	0	0	0	0	0	0	0	0	0	0	0	0	0	0	0
Hcl13G	0	0	0	0	0	0	0	0	0	0	72.918	0	0	0	0	0	0	0	1.141	0	0	0	0	0	0	3.755	0	1.774	0	0	0	0	0	0	0	0	0	0	0	0	0	0	0	0	0	0	0	0	0
Hcl15G	0	0	0	0	0	0	0	0	0	0	10.655	0	0	0	0	0	0	0	0.72	0	0	0	0	0	0	1.597	0	10.26	0	0	0	0	0	0	0	0	0	0	0	0	0	0	0	0	0	0	0	0	0
Hcl1G	0	0	0	0	0	0	0	0	0	0	46.978	0	0	0	0	0	0	0	0	0	0	0	0	0	0	0	0	0	0	0	0	0	0	0	0	0	0	0	0	0	0	0	0	0	0	0	0	0	0
Hcy1G	0	0	0	0	0	0	0	0	0	0	0	0	0	0	0	0	0	0	0	0	0	0	0	0.306	0	0	0	0	0	1.176	0	0	0	0	0	0	0	0	0	0	0	0	0.206	0.764	0	0	0	0	0
Hcy2G	0	0	0	0	0	0	0	0	0	0	0	0	0	0	0	0	0	0	0	0	0	0	0	0	0	0	0	0	0.564	1.288	0	0	0	0	0	0	0	0	0	0	0	0	0	1.58	0	0	0	0	0
Hcy3G	0	0	0	0	0	0	0	0	0	0	0	0	0	0	0	0	0	0	0	0	0	0	0	0	0	0	0	0	0	0	0	0	0	0	0	0	0	0	0	0	0	0	0	0	0	0	0	0	0
Hec15G	0	0	0	0	0	0	0	0	0	0	0	0	0	0	0	0	0	0	0	0	0	0	0	0	0	0	0	0	0	0	0	0	0	0	0	0	0	0	0	0	0	0	0	0	0	0	0	0	0
Hec1G	0	0	0	0	0	0	0	0	0	0	34.627	0	0	0	0	0	0	0	0	0	0	0	0	0	0	0	0	0	0	0	0	0	0	0	0	0	0	0	0	0	0	0	0	0	0	0	0	0	0
Hec3G	0	0	0	0	0	0	0	0	0	0	0	0	0	0	0	0	0	0	0	0	0	0	0	0	0	0	0	0	0	0	0	0	0	0	0	0	0	0	0	0	0	0	0	0	0	0	0	0	0
Hec4G	0	0	0	0	0	0	0	0	0	0	0	0	0	0	0	0	0	0	0	0	0	0	0	0	0	0	0	0	0	0	0	0	0	0	0	0	0	0	0	0	0	0	0	0	0	0	0	0	0
Hhe1G	0	0	0	0	0	0	0	1.182	0	0	0.378	0	0	0	0	0	0	0	0	0	0	0	0	0	0	0	0	0	0	0	0	0	0	0	0	0	0	0	0	0	0	0	0	0	0	0	0	0	0.527
Hhe2G	0	0	0	0	0	0	0	3.441	0	0	0.403	0	0	0	0	0	0	0	0	0	0	0	0	0	0	0	0	0	0	0	0	0	0	0	0	0	0	0	0	0	0	0	0	0	0	0	0	0	0.642
Hhe3G	0	0	0	0	0	0	0	1.421	0	0	0.306	0	0	0	0	0	0	0	0	0	0	0	0	0	0	0	0	0	0	0	0	0	0	0	0	0	0	0	0	0	0	0	0	0	0	0	0	0	1.672
Hhe4G	0	0	0	0	0	0	0	2.826	0	0	0.557	0	0	0	0	0	0	0	0	0	0	0	0	0	0	0	0	0	0	0	0	0	0	0	0	0	0	0	0	0	0	0	0	0	0	0	0	0	0.83
Hhe5G	0	0	0	0	0	0	0	1.024	0	0	0.263	0	0	0	0	0	0	0	0	0	0	0	0	0	0	0	0	0	0	0	0	0	0	0	0	0	0	0	0	0	0	0	0	0	0	0	0	0	0.232
Hhe6G	0	0	0	0	0	0	0	3.562	0	0	0.483	0	0	0	0	0	0	0	0	0	0	0	0	0	0	0	0	0	0	0	0	0	0	0	0	0	0	0	0	0	0	0	0	0	0	0	0	0	1.274
Hhe7G	0	0	0	0	0	0	0	1.719	0	0	0.357	0	0	0	0	0	0	0	0	0	0	0	0	0	0	0	0	0	0	0	0	0	0	0	0	0	0	0	0	0	0	0	0	0	0	0	0	0	1.472
HheF1G	0	0	0	0	0	0	0	1.244	0	0	0	0	0	0	0	0	0	0	0	0	0	0	0	0	0	0	0	0	0	0	0	0	0	0	0	0	0	0	0	0	0	0	0	0	0	0	0	0	0
HheF2G	0	0	0	0	0	0	0	2.268	0	0	0	0	0	0	0	0	0	0	0	0	0	0	0	0	0	0	0	0	0	0	0	0	0	0	0	0	0	0	0	0	0	0	0	0	0	0	0	0	0
Hie1G	0	0	52.322	3.205	0	0	0	0	0	0	0	0	0	0	0	0	0	0	0	0	0	0.907	0	0	0	0	0	0	0	0	0	0	0	0	0	0	0	0	0	0	0	0	0	0	0	0	0	0	0
Hie2G	0	0	51.159	3.045	0	0	0	0	0	0	0	0	1.927	0	0	0	0	0	0	0	0	0.582	0	0	0	0	0	1.071	0	0	0	0	0	0	0	0	0	0	0	0	0	0	0	0	0	0	0	0	0
Hie3G	0	0	48.478	1.199	0	0	0	0	0	0	0	0	0	0	0	0	0	0	0	0	0	0	0	0	0	0	0	1.553	0	0	0	0	0	0	0	0	0	0	0	0	0	0	0	0	0	0	0	0	0
Him1G	0	0	0	0	0	0	0	0	0	0	8.691	0.25	0	0	0	0	0	0	0.19	0	0	0	0	0	0	0	0	0	0	3.057	1.406	0	0	0	0	0.463	2.637	0	0	0.517	0	0	0	0	0	0	0	0	0
Him2G	0	0	0	0	0	0	0	0	0	0	3.357	0	0	0	0	0	0	0	0	0	0	0	0	0	0	0	0	0	0	0.992	1.447	0	0	0	0	0.238	1.266	0	0	1.027	0	0	0	0	0	0	0	0	0
Hor2G	0	0	0	0	0	0	0	0	0	0	0.722	0	0	0	0	0	0	0	0	0	0	0	0	0	0	0	0	0	0	0	0	0	0	0	0	0	0	0	0	0	0	0	0	0	0	0	0	0	0
Hor3G	0.651	0	0	0	0	0	0	0	0.234	0	0.867	0	0	0	0	0	0	0	0	0	0	0	0	0	0	0	0	0	0	0	0	0	0	0	0	0	0	0	0	0	0	0	0	0	0	0	0	0	0
Hor4G	0.276	0	0	0	0	0	0	0	0	0	0.252	0	0	0	0	0	0	0	0	0	0	0	0	0	0	0	0	0	0	0	0	0	0	0	0	0	0	0	0	0	0	0	0	0	0	0	0	0	0
Hpa1G	0	0	0	0	0	0	0	0	0	0	0	0	0	0	0	0	0	0	0.189	0	0	0	0	0	0	0	0	0	0	0	0	0	0	0	0	0	0	0	0	0	0	0	0	0	0	0	0	0	0
Hpa2G	0	0	0	0	0	0	0	0	0	0	0	0	0	0	0	0	0	0	0.371	0	0	0	0	0	0	0	0	0	0	0	0	0	0	0	0	0	0	0	0	0	0	0	0	0	0	0	0	0	0
HpaF2G	0	0	0	0	0	0	0	4.023	0	0	0.251	0	0	0	0	0	0	0	0	0	0	0	0	0	0	0	0	0	0	0	0	0	0	0	0	0	0	0	0	0	0	0	0	0	0	0	0	0	0.391
Ism1G	0	0	0	0	0	0	0	0	0	0	0	0	0	0	0	0	0	0	0	0	0	0	0	0	0	0	0	0	0	0	0	0	0	0	0	0	0	0	0	0	0	0	0	0	0	0	0	0	0
Ism2G	0	0	0	0	0	0	0	0	0	0	4.466	0	0.182	0	0	0	0	0	0	0	0	0	0	0	0	0	0	0	0	0	0	0	0	0	0	0	0	0	0	0	0	0	0	0	0	0	0	0	0
Ism3G	0	0	0	0	0	0	0	0	0	0	3.456	0	0	0	0	0	0	0	0	0	0	0	0	0	0	0	0	0	0	0	0	0	0	0	0	0	0	0	0	0	0	0	0	0	0	0	0	0	0
Ism5G	0	0	0	0	0	0	0	0	0	0	7.816	0	0	0	0	0	0	0	0	0	0	0	0	0	0	0	0	0	0	0	0	0	0	0	0	0	0	0	0	0	0	0	0	0	0	0	0	0	0
Ism6G	0	0	0	0	0	0	0	0	0	0	5.748	0	0.303	0	0	0	0	0	0	0	0	0	0	0	0	0	0	0	0	0	0	0	0	0	0	0	0	0	0	0	0	0	0	0	0	0	0	0	0
Ism7G	0	0	0	0	0	0	0	0	0	0	5.724	0	0	0	0	0	0	0	0	0	0	0	0	0	0	0	0	0	0	0	0	0	0	0	0	0	0	0	0	0	0	0	0	0	0	0	0	0	0
Ism8G	0	0	0	0	0	0	0	0	0	0	1.433	0	0	0	0	0	0	0	0	0	0	0	0	0	0	0	0	0	0	0	0	0	0	0	0	0	0	0	0	0	0	0	0	0	0	0	0	0	0
Ism9G	0	0	0	0	0	0	0	0	0	0	2.447	0	0	0	0	0	0	0	0	0	0	0	0	0	0	0	0	0	0	0	0	0	0	0	0	0	0	0	0	0	0	0	0	0	0	0	0	0	0
IsmF1G	0	0	0	0	0	0	0	0	0	0	0	0	0.292	0	0	0	0	0	0	0	0	0	0	0	0	0	0	0	0	0	0	0	0	0	0	0	0	0	0	0	0	0	0	0	0	0	0	0	0
Mel101G	0	0	0	0	0	0	0	0	0	0	20.681	0	0	0	0	0	0	0	0	0	0	0	0	0	0	0	0	0	0	0	0	0	0	0	0	0	0	0	0	0	0	0	1.925	0	0	0	0	0	0
Mel107G	0	0	0	0	0	0	0	0	0	0	32.709	0	0	0	0	0	0	0	0	0	0	0	0	0	0	0	0	0	0	0	0	0	0	0	0	0	0	0	0	0	0	0	0	0	0	0	0	0	0
Mel1G	0	0	0	0	0	0	0	0	0.461	0	0	0	0	0	0	0	0	0	0	0	0	0	0	0	0	0	0	0	0	0	0	0	0	0	0	0	0	0	0	0	0	0	0	0	0	0	0	0	0
Mel2G	0	0	0	0	0	0	0	0	0	0	1.659	0	0	0	0	0	0	0	0	0	0	0	0	0	0	0	0	0	0.197	0.538	0	0	0	0	0	0	2.923	0	0	0	0	0	0	0	0	0	0	0	0
Not1G	0	0	0.277	0	0	0	0	0	0	0	1.084	0.319	0	0	0	0	0	0	0	0	0	0	0	0	0	0	0	0	0	0	0	0	0	0	0	0	10.23	0	0	0	0	0	0	0	0	0	0	0	0
Not2G	0	0	0	0	0	0	0	0	0	0	0.535	0	0	0	0	0	0	0	0	0	0	0	0	0	0	0	0	0	0	0	0	0	0	0	0	0	2.349	0	0	0	0	0	0	0	0	0	0	0	0
Not3G	0	0	0.199	0	0	0	0	0	0	0	0.528	0.222	0	0	0	0	0	0	0	0	0	0	0	0	0	0	0	0	0	0	0	0	0	0	0	0	2.707	0	0	0	0	0	0	0	0	0	0	0	0
Num1G	0	0	0	0	0	0	0	0	0	0	0	0	0	0	0	0	0	0	0	0	0	0	0	0.311	0	0	0	0	0	0	0	0	0	0	0	0	0	0	0	0	0	0	0	0	0	0	0	0	0
Num2G	0	0	0	0	0	0	0	0	0	0	0	0	0	0	0	0	0	0	0	0	0	0	0	0	0	0	0	0	0	0	0	0	0	0	0	0	0	0	0	0	0	0	0	0	0	0	0	0	0
Num3G	0	0	0	0	0	0	0	0	0	0	0	0	0	0	0	0	0	0	0	0	0	0	0	0	0	0	0	0	0	0	0	0	0	0	0	0	0	0	0	0	0	0	0	0	0	0	0	0	0
Num4G	0	0	0	0	0	0	0	0	0	0	0	0	0	0	0	0	0	0	0	0	0	0	0	0	0	0	0	0	0	0	0	0	0	0	0	0	0	0	0	0	0	0	0	0	0	0	0	0	0
NumF1G	0	0	0	0	0	0	0	0	0	0	0	0	0	0	0	0	0	0	0	0	0	0	0	0	0	0	0	0	0	0	0	0	0	0	0	0	0	0	0	0	0	0	0	0	0	0	0	0	0
Pbu277	0	0	0	0	0	0	0	0	0	0	48.387	0	0	0	0	0	0	0	0	0	0	0	0	0	0	0	0	0	0	0	0	0	0	0	0	0	0	0	0	0	0	0	0	0	0	0	0	0	0
Pbu278	0	0	0	0	0	0	0	0	0	0	46.071	0	0	0	0	0	0	0	0	0	0	0	0	0	0	0	0	0	0	0	0	0	0	0	0	0	0	0	0	0	0	0	0	0	0	0	0	0	0
Pbu279	0	0	0	0	0	0	0	0	0	0	75.543	0	0	0	0	0	0	0	0	0	0	0	0	0	0	0	0	0	0	0	0	0	0	0	0	0	0	0	0	0	0	0	0	0	0	0	0	0	0
Pbu280	0	0	0	0	0	0	0	0	0	0	78.38	0	0	0	0	0	0	0	0	0	0	0	0	0	0	0	0	0	0	0	0	0	0	0	0	0	0	0	0	0	0	0	0	0	0	0	0	0	0
Pbu281	0	0	0	0	0	0	0	0	0	0	66.698	0	0	0	0	0	0	0	0	0	0	0	0	0	0	0	0	0	0	0	0	0	0	0	0	0	0	0	0	0	0	0	0	0	0	0	0	0	0
Pbu282	0	0	0	0	0	0	0	0	0	0	57.51	0	0	0	0	0	0	0	0	0	0	0	0	0	0	0	0	0	0	0	0	0	0	0	0	0	0	0	0	0	0	0	0	0	0	0	0	0	0
Phi1G	0	0	0	0	0	0	0	0	0	0	42.779	0	0	0	0	0	0	0	0	0	0	0	0	0	0	0	0	0	0	0	0	0	0	0	0.206	0	0	0	0	0	0	0	0	0	0	0	0	0	1.551
PhiF1G	0	0	0	0	0	0	0	0	0	0	0	0	0	0	0	0	0	0	0	0	0	0	0	0	0	0	0	0	0	0	0	0	0	0	0	0	0	0	0	0	0	0	0	0	0	0	0	0	0
Ple1G	0	0	0	0	0	0	0	0	0	0	18.797	0	0	0	0	0	0	0	0	0	0	0	0	0	0	0	0	0	0	0	0	0	0	0	0	0	0	0	0	0	0	0	0.241	0	0	0	0	0	0
Ple2G	0	0	0	0	0	0	0	0	0.191	0	0.291	0	0	0	0	0	0	0	0	0	0	0	0	0	0	0	0.399	0	0	0	0	0	0	0	0.457	0	0	0	0	0	0	0	7.485	0	0	0	0	0	0.357
Ple3G	0	0	0	0	0	0	0	0	0.603	0	0	0	0	0	0	0	0	0	0	0	0	0	0	0	0	0	0	0	0	0	0	0	0	0	0	0	0	0	0	0	0	0	0	0	0	0	0	0	0
Ple4G	0	0	0	0	0	0	0	0	0	0	0	0	0	0	0	0	0	0	0	0	0	0	0	0	0	0	0	0	0	0	0	0	0	0	0	0	0	0	0	0	0	0	0	0	0	0	0	0	0
Sap1G	0	0	0	0	0	0	0	0.586	0	0	0	0	0	0	0	0	0	0	0	0	0	0	0	1.033	0	0	0	0	0	0	0	0	0	0	0	0	0	0	0	0	0	0	0	0	0	0	0	0	3.091
Sap2G	0	0	0	0	0	0	0	8.391	0	0	0.246	0	0	0	0	0	0	0	0	0	0	0	0	0	0	0	0	0	1.429	0	0	0	0	0	0.362	0	0	0	0	0.213	0	0	0	0	0.496	0	0	0.292	4.618
Sar1G	0	0	0	0	0	0	0	12.587	0.62	0	0	0	0	0	0	0	0	0	0	0	0	0	0	0	0	0	0	0	0	0	0	0	0	0	0	0	0	0	0	0	0	0	0	0	0	0	0	0	0
Sar2G	0	0	0	0	0	0	0	7.105	0	0	0	0	0	0	0	0	0	0	0	0	0	0	0	0	0	0	0	0	0	0	0	0	0	0	0	0	0	0	0	0	0	0	0	0	0	0	0	0	0.188
Sar3G	0	0	0	0	0	0	0	6.754	0.329	0	0	0	0	0	0	0	0	0	0	0	0	0	0	0	0	0	0	0	0	0	0	0	0	0	0	0	0	0	0	0	0	0	0	0	0	0	0	0	0
Tal1G	0	0	0	0	0	0	0	0	0	0	4.332	0	0	0	0	0	0	0	0	0	0	0	0	0	0	26.944	0.687	0	0	0	0	0	0	0	0	0	0	0	0	0	0	0	0	0	0	0	0	0	0
Tal2G	0	0	0	0	0	0	0	0	0	0	1.908	0	0	0	0	0	0	0	0	0	0	0	0	0	0	15.449	0	0	0	0	0	0	0	0	0	0	0	0	0	0	0	0	0	0	0	0	0	0	0
Tal3G	0	0	0	0	0	0	0	0	0	0	0.811	0	0	0	0	0	0	0	0	0	0	0	0	0	0	15.514	2.426	0	0	0	0	0	0	0	0	0	0	0	0	0	0	0	0	0	0	0	0	0	0
Wal2G	0	0	0	0	0	0	0	0	0	0	0	0	0	0	0	0	0	0	0	0	0	0	0	0	0	0	0	0	0	0	0	0	0	0	0	0	0	0	0	0	0	0	8.427	0	0	0	0	0	0
Wal3G	0	0	0	0	0	0	0	0	0	0	0	0	0	0	0	0	0	0	0	0	0	0	0.662	0	0	0	0	0	0	0	0	0	0	0	0.752	0	0	0	0	0	0	0	23.774	0	0	0	0	0	0
Wal4G	0	0	0	0	0	0	0	0	0	0	0	0	0	0	0	0	0	0	0	0	0	0	0	0	0	0	0	0	0	0	0	0	0	0	0	0	0	0	0	0	0	0	5.478	0	0	0	0	0	0
Wal5G	0	0	0	0	0	0	0	0	0	0	0	0	0	0	0	0	0	0	0	0	0	0	0	0	0	0	0	0	0	0	0	0	0	0	0	0	0	0	0	0	0	0	5.662	0	0	0	0	0	0
Xan1G	0	0	9.327	4.436	0	0	0	0	0	0	0	0	0	0	0	0	0	0	0	0	1.027	9.855	0	0	0	0	0	3.202	0	0	0	0	0	0	0	0	0	0	0	0	0	0	1.715	0	0	0	0	0.567	5.033
Xan2G	0	0	9.389	1.542	0	0	0	0	0	0	0	0	0	0	0	2.228	0	0	0	0	0	11.663	0	0	0	0	0	3.427	0	0	0	0	0	0	0	0	0	0	0	0	0	0	2.778	0	0	0	0	0	1.242
Xan3G	0	0	15.28	3.385	0	0	0	0	0	0	0	0	0	0	0	0	0	0	0	0	1.135	7.441	0	0	0	0	0	7.662	0	0	0	0	0	0	0	0	0	0	0	0	0	0	1.52	0	0	0	0	0	4.325
[truncated: 396 more columns]
